# Supplementary material for: Distinct metabolic patterns during microglial remodeling by oleate and palmitate
Source: Biosci Rep. 2019 Apr 5;39(4):BSR20190072. doi: 10.1042/BSR20190072 (PMC6449521; doi:10.1042/BSR20190072)
Supplement: Supplementary file 2 [file bsr-39-bsr20190072_Supp2.xlsx]

## Sheet: Detected lipids and statistcs
	Tukey's test	f.value	p.value	LOG10(p)	FDR
Cer d18:1/24:0	LPS > BSA; BSA > OA; LPS > OA; LPS > PA; PA > OA	740.54	1.178e-20	19.929	2.0733e-18
Cer d18:0/24:0	LPS > BSA; BSA > OA; LPS > OA; LPS > PA; PA > OA	396.23	5.6501e-18	17.248	4.9721e-16
1G-cer d18:1/24:0	LPS > BSA; BSA > OA; LPS > OA; LPS > PA; PA > OA	374.17	9.9175e-18	17.004	5.8183e-16
Asialo-GM2 Cer d18:1/24:1	OA > BSA; BSA > PA; OA > LPS; LPS > PA; OA > PA	341.87	2.4042e-17	16.619	9.466e-16
Cer d18:1/22:0	LPS > BSA; BSA > OA; PA > BSA; LPS > OA; PA > LPS; PA > OA	337.99	2.6892e-17	16.57	9.466e-16
Asialo-GM2 Cer d18:1/16:0	LPS > BSA; OA > BSA; BSA > PA; OA > LPS; LPS > PA; OA > PA	321.67	4.3659e-17	16.36	1.2807e-15
PG 16:0/16:1	BSA > OA; PA > BSA; LPS > OA; PA > LPS; PA > OA	282.8	1.5371e-16	15.813	3.726e-15
1G-cer d18:1/22:0	LPS > BSA; BSA > OA; PA > BSA; LPS > OA; PA > LPS; PA > OA	280.01	1.6936e-16	15.771	3.726e-15
2G-cer d18:1/24:1	BSA > LPS; OA > BSA; BSA > PA; OA > LPS; OA > PA	248.31	5.4594e-16	15.263	1.0676e-14
PG 16:0/18:1	LPS > BSA; BSA > OA; PA > BSA; LPS > OA; PA > LPS; PA > OA	226.68	1.3228e-15	14.879	2.3281e-14
CL 18:1/16:1x3	BSA > OA; PA > BSA; LPS > OA; PA > LPS; PA > OA	222.04	1.6169e-15	14.791	2.587e-14
PE 16:1/16:1	BSA > OA; PA > BSA; LPS > OA; PA > LPS; PA > OA	216.57	2.0587e-15	14.686	3.0194e-14
CL 18:1x4	OA > BSA; BSA > PA; OA > LPS; LPS > PA; OA > PA	168.41	2.3296e-14	13.633	3.1539e-13
CL 18:1x3/ARA	OA > BSA; BSA > PA; OA > LPS; LPS > PA; OA > PA	159.24	3.9862e-14	13.399	5.0112e-13
PG 16:1/18:1	BSA > LPS; BSA > OA; PA > BSA; LPS > OA; PA > LPS; PA > OA	144.43	1.0138e-13	12.994	1.1895e-12
SM d18:1/22:0	BSA > LPS; BSA > OA; PA > BSA; LPS > OA; PA > LPS; PA > OA	140.2	1.3452e-13	12.871	1.4797e-12
CL 18:1x3/18:2	OA > BSA; BSA > PA; OA > LPS; LPS > PA; OA > PA	129.26	2.9131e-13	12.536	3.0159e-12
TAG 18:1x2/20:1	BSA > LPS; OA > BSA; OA > LPS; PA > LPS; OA > PA	117.29	7.3071e-13	12.136	7.1447e-12
oPC o17:0/18:1	BSA > OA; PA > BSA; LPS > OA; PA > LPS; PA > OA	115.51	8.4387e-13	12.074	7.8169e-12
TAG 18:1x3	BSA > LPS; OA > BSA; OA > LPS; PA > LPS; OA > PA	111.92	1.1367e-12	11.944	9.8523e-12
TAG 18:1x2/242	BSA > LPS; OA > BSA; OA > LPS; PA > LPS; OA > PA	111.52	1.1756e-12	11.93	9.8523e-12
TAG 18:1/20:1/ARA	BSA > LPS; OA > BSA; OA > LPS; PA > LPS; OA > PA	105.61	1.9597e-12	11.708	1.5677e-11
PI 16:0/18:1	LPS > BSA; BSA > OA; PA > BSA; LPS > OA; PA > OA	100.94	2.9952e-12	11.524	2.292e-11
PG 14:0/18:1	LPS > BSA; BSA > OA; PA > BSA; LPS > OA; PA > OA	95.744	4.9046e-12	11.309	3.5967e-11
TAG 18:1/20:1x2	BSA > LPS; OA > BSA; OA > LPS; PA > LPS; OA > PA	90.747	8.0752e-12	11.093	5.685e-11
TAG 18:1x2/DHA	OA > BSA; OA > LPS; PA > LPS; OA > PA	88.472	1.022e-11	10.991	6.9182e-11
TAG 18:1/ARA/24:1	BSA > LPS; OA > BSA; OA > LPS; OA > PA	83.932	1.6636e-11	10.779	1.0844e-10
ADG p18:0/18:1x2	BSA > LPS; OA > BSA; PA > BSA; OA > LPS; PA > LPS; OA > PA	81.519	2.1771e-11	10.662	1.3684e-10
SM d18:1/24:0	BSA > OA; BSA > PA; LPS > OA; LPS > PA; PA > OA	80.038	2.5771e-11	10.589	1.5511e-10
TAG 18:1x2/ARA	BSA > LPS; OA > BSA; OA > LPS; PA > LPS; OA > PA	79.816	2.6439e-11	10.578	1.5511e-10
PC 16:1/16:1	BSA > LPS; BSA > OA; PA > BSA; PA > LPS; PA > OA	77.49	3.469e-11	10.46	1.9695e-10
Cer d18:1/24:1	BSA > LPS; OA > BSA; OA > LPS; PA > LPS; OA > PA	77.113	3.6277e-11	10.44	1.9952e-10
TAG 18:1/ARA/DHA	BSA > LPS; OA > BSA; OA > LPS; PA > LPS; OA > PA	75.972	4.1585e-11	10.381	2.1566e-10
TAG 18:1x2/22:1	BSA > LPS; OA > BSA; OA > LPS; PA > LPS; OA > PA	75.957	4.1661e-11	10.38	2.1566e-10
pPC p18:0/18:1	BSA > LPS; OA > BSA; BSA > PA; OA > LPS; LPS > PA; OA > PA	74.679	4.8657e-11	10.313	2.4468e-10
TAG 18:1x2/22:2	BSA > LPS; OA > BSA; OA > LPS; PA > LPS; OA > PA	73.453	5.6601e-11	10.247	2.7672e-10
PG 18:0/18:1	LPS > BSA; BSA > OA; LPS > OA; LPS > PA; PA > OA	71.234	7.4872e-11	10.126	3.5615e-10
CL 16:1x2/18:1x2	BSA > OA; LPS > OA; PA > LPS; PA > OA	70.623	8.0973e-11	10.092	3.7503e-10
PG 16:1/16:1	BSA > LPS; BSA > OA; PA > BSA; LPS > OA; PA > LPS; PA > OA	70.122	8.6391e-11	10.064	3.8822e-10
TAG 18:1x2/24:1	BSA > LPS; OA > BSA; BSA > PA; OA > LPS; OA > PA	69.96	8.8232e-11	10.054	3.8822e-10
1G-cer d18:1/24:1	OA > BSA; OA > LPS; OA > PA	65.58	1.5853e-10	9.7999	6.8053e-10
ADG p18:0/18:1/ARA	BSA > LPS; OA > BSA; PA > BSA; OA > LPS; PA > LPS; OA > PA	65.075	1.6998e-10	9.7696	7.1231e-10
PE 16:0/16:1	LPS > BSA; BSA > OA; PA > BSA; LPS > OA; PA > LPS; PA > OA	64.758	1.7765e-10	9.7504	7.2519e-10
TAG 18:0/18:1/DPA	OA > BSA; OA > LPS; PA > LPS; OA > PA	64.612	1.813e-10	9.7416	7.2519e-10
oPC o16:0/16:0	BSA > OA; LPS > OA; PA > OA	63.788	2.0356e-10	9.6913	7.9614e-10
TAG 18:1/ARA/DPA	OA > BSA; OA > LPS; PA > LPS; OA > PA	62.392	2.484e-10	9.6048	9.504e-10
PI 16:1/18:1	BSA > LPS; BSA > OA; PA > BSA; LPS > OA; PA > LPS; PA > OA	61.68	2.7541e-10	9.56	1.0313e-09
PE 16:1/18:1	BSA > OA; PA > BSA; LPS > OA; PA > LPS; PA > OA	58.434	4.4691e-10	9.3498	1.6387e-09
CL 16:1x2/18:1/ARA	BSA > OA; LPS > OA; PA > OA	57.81	4.9183e-10	9.3082	1.7666e-09
PE 16:0/DHA	LPS > BSA; BSA > OA; PA > BSA; LPS > OA; PA > LPS; PA > OA	53.042	1.0561e-09	8.9763	3.7176e-09
pPE p16:0/16:1	LPS > BSA; BSA > OA; PA > BSA; LPS > OA; PA > LPS; PA > OA	50.448	1.6422e-09	8.7846	5.6673e-09
TAG 18:1x2/20:2	OA > BSA; OA > LPS; PA > LPS; OA > PA	50.329	1.6767e-09	8.7755	5.6751e-09
ADG o16:0/16:1/18:1	OA > BSA; PA > BSA; OA > LPS; PA > LPS	48.541	2.3019e-09	8.6379	7.6439e-09
TAG 18:1/20:1/22:4	BSA > LPS; OA > BSA; OA > LPS; PA > LPS; OA > PA	48.036	2.5218e-09	8.5983	8.2191e-09
PC 16:0/16:0	LPS > BSA; BSA > OA; LPS > OA; PA > OA	43.473	5.991e-09	8.2225	1.9171e-08
PC 14:0/14:0	BSA > OA; BSA > PA; LPS > OA; LPS > PA; OA > PA	42.67	7.0324e-09	8.1529	2.2102e-08
oPC o16:0/14:0	BSA > OA; BSA > PA; LPS > OA; LPS > PA; PA > OA	39.635	1.321e-08	7.8791	4.0788e-08
PC 18:1/18:1	BSA > LPS; OA > BSA; BSA > PA; OA > LPS; OA > PA	38.097	1.8469e-08	7.7336	5.6044e-08
ADG o16:0/16:0/16:1	PA > BSA; PA > LPS; PA > OA	36.93	2.4004e-08	7.6197	7.1605e-08
PE 16:0/18:1	LPS > BSA; BSA > OA; PA > BSA; LPS > OA; PA > OA	36.419	2.6979e-08	7.569	7.914e-08
pPE p18:0/22:1	LPS > BSA; BSA > OA; BSA > PA; LPS > OA; LPS > PA	36.194	2.8417e-08	7.5464	8.199e-08
TAG 16:1/18:1x2	BSA > LPS; OA > BSA; PA > BSA; OA > LPS; PA > LPS; OA > PA	34.954	3.8018e-08	7.42	1.0792e-07
DAG 16:0/18:1	LPS > BSA; BSA > OA; PA > BSA; LPS > OA; PA > OA	34.41	4.3318e-08	7.3633	1.2101e-07
TAG 18:1x2/18:2	OA > BSA; OA > LPS; OA > PA	34.118	4.6498e-08	7.3326	1.2787e-07
TAG 18:1x2/19:1	OA > BSA; OA > LPS; OA > PA	32.108	7.6712e-08	7.1151	2.0771e-07
PDME 18:1/18:1	BSA > LPS; OA > BSA; BSA > PA; OA > LPS; OA > PA	31.864	8.167e-08	7.0879	2.1779e-07
pPE p16:0/18:2	LPS > BSA; BSA > OA; PA > BSA; LPS > OA; PA > OA	31.26	9.5506e-08	7.02	2.5088e-07
1G-cer d18:0/24:1	OA > BSA; OA > LPS; OA > PA	30.995	1.0236e-07	6.9899	2.6494e-07
DAG 18:1x2	BSA > LPS; OA > BSA; OA > LPS; OA > PA	30.556	1.1499e-07	6.9394	2.933e-07
PC 17:0/18:1	LPS > BSA; BSA > OA; LPS > OA; LPS > PA; PA > OA	30.377	1.2061e-07	6.9186	3.0324e-07
pPE p16:0/DHA	LPS > BSA; BSA > OA; PA > BSA; LPS > OA; PA > OA	29.863	1.3851e-07	6.8585	3.4334e-07
PC 16:0/16:1	BSA > LPS; BSA > OA; PA > BSA; LPS > OA; PA > LPS; PA > OA	29.125	1.6949e-07	6.7709	4.143e-07
Cer d18:1/16:0	LPS > BSA; OA > BSA; PA > BSA; LPS > OA; PA > LPS; PA > OA	28.941	1.7835e-07	6.7487	4.3001e-07
Cer d18:0/24:1	BSA > LPS; OA > BSA; OA > LPS; PA > LPS; OA > PA	28.669	1.9243e-07	6.7157	4.5766e-07
pPE p16:0/ARA	LPS > BSA; BSA > OA; PA > BSA; LPS > OA; PA > OA	28.182	2.2078e-07	6.656	5.1811e-07
SM d18:1/231	BSA > LPS; OA > BSA; BSA > PA; OA > LPS; OA > PA	27.903	2.3906e-07	6.6215	5.5361e-07
PI 18:1/ARA	BSA > LPS; OA > BSA; BSA > PA; OA > LPS; PA > LPS; OA > PA	27.44	2.7314e-07	6.5636	6.2433e-07
ADG o16:0/16:0/18:1	PA > BSA; LPS > OA; PA > LPS; PA > OA	27.305	2.841e-07	6.5465	6.4105e-07
PE 18:0/DHA	LPS > BSA; BSA > OA; LPS > OA; PA > OA	27.236	2.8988e-07	6.5378	6.4581e-07
pPE p18:0/18:1	LPS > BSA; BSA > OA; BSA > PA; LPS > OA; LPS > PA	26.681	3.4126e-07	6.4669	7.5077e-07
TAG 16:0/18:1/20:1	OA > BSA; OA > LPS; PA > LPS; OA > PA	26.054	4.1172e-07	6.3854	8.8369e-07
TAG 18:0/18:1x2	OA > BSA; OA > LPS; PA > LPS; OA > PA	26.054	4.1172e-07	6.3854	8.8369e-07
pPE p18:0:1/16:1	BSA > OA; PA > BSA; LPS > OA; PA > LPS; PA > OA	25.941	4.2604e-07	6.3705	9.0341e-07
TAG 16:1/18:1/ARA	BSA > LPS; OA > BSA; PA > BSA; OA > LPS; PA > LPS; OA > PA	25.844	4.3872e-07	6.3578	9.1923e-07
pPE p18:0/DHA	LPS > BSA; BSA > OA; LPS > OA; LPS > PA; PA > OA	25.745	4.5221e-07	6.3447	9.3634e-07
PE 16:0/ARA	LPS > BSA; BSA > OA; PA > BSA; LPS > OA; PA > OA	25.154	5.4243e-07	6.2657	1.1101e-06
TAG 14:0/18:1/18:1	OA > BSA; PA > BSA; OA > LPS; PA > LPS	24.655	6.3399e-07	6.1979	1.2826e-06
TAG 18:1/18:2/ARA	OA > BSA; OA > LPS; OA > PA	24.482	6.6971e-07	6.1741	1.3394e-06
pPE p16:0/22:1	LPS > BSA; BSA > OA; BSA > PA; LPS > OA; LPS > PA; PA > OA	24.205	7.3148e-07	6.1358	1.4305e-06
pPE p18:0/20:1	LPS > BSA; BSA > OA; BSA > PA; LPS > OA; LPS > PA; PA > OA	24.205	7.3148e-07	6.1358	1.4305e-06
oPC o18:0/18:1	BSA > OA; BSA > PA; LPS > OA; LPS > PA	23.718	8.5578e-07	6.0676	1.6551e-06
PI 18:1/18:1	BSA > LPS; OA > BSA; OA > LPS; OA > PA	23.661	8.7206e-07	6.0595	1.6683e-06
SM d18:1/24:1	BSA > LPS; OA > BSA; BSA > PA; OA > LPS; OA > PA	23.104	1.047e-06	5.9801	1.9814e-06
PC 14:0/16:0	BSA > OA; BSA > PA; LPS > OA; LPS > PA	22.692	1.2016e-06	5.9202	2.2498e-06
pPE p18:0:1/18:1	OA > BSA; OA > LPS; LPS > PA; OA > PA	21.83	1.6124e-06	5.7925	2.9871e-06
pPE p18:0/ARA	LPS > BSA; BSA > OA; LPS > OA; LPS > PA; PA > OA	21.453	1.8384e-06	5.7356	3.3705e-06
DAG 18:0/18:1	LPS > BSA; BSA > OA; LPS > OA; LPS > PA; PA > OA	21.384	1.8836e-06	5.725	3.4177e-06
PE 18:0/ARA	LPS > BSA; BSA > OA; PA > BSA; LPS > OA; LPS > PA; PA > OA	20.896	2.2392e-06	5.6499	4.0065e-06
ADG o16:0/16:0/ARA	PA > BSA; LPS > OA; PA > LPS; PA > OA	20.878	2.2536e-06	5.6471	4.0065e-06
PC 16:0/ARA	BSA > OA; LPS > OA; LPS > PA; PA > OA	20.821	2.3006e-06	5.6382	4.049e-06
PE 18:0/DPA	LPS > BSA; BSA > OA; LPS > OA; LPS > PA; PA > OA	20.749	2.3609e-06	5.6269	4.114e-06
PE 18:1/20:1	OA > BSA; OA > LPS; LPS > PA; OA > PA	19.657	3.5238e-06	5.453	6.0802e-06
pPE p16:0/18:1	LPS > BSA; BSA > OA; LPS > OA; PA > OA	19.582	3.6246e-06	5.4407	6.1934e-06
pPE p16:0/20:3	LPS > BSA; PA > BSA; LPS > OA; PA > OA	18.31	5.9104e-06	5.2284	1.0002e-05
pPE p18:0/DPA	LPS > BSA; BSA > OA; LPS > OA; LPS > PA; PA > OA	17.828	7.1586e-06	5.1452	1.1999e-05
PE 16:0/DPA	LPS > BSA; BSA > OA; LPS > OA; LPS > PA; PA > OA	17.804	7.2279e-06	5.141	1.2001e-05
PE 18:0/20:3	LPS > BSA; BSA > OA; LPS > OA; LPS > PA; PA > OA	17.654	7.6777e-06	5.1148	1.2629e-05
TAG 16:0/18:1x2	OA > BSA; PA > BSA; OA > LPS; PA > LPS	17.341	8.7219e-06	5.0594	1.4214e-05
TAG 18:0/18:1/ARA	OA > BSA; OA > LPS; OA > PA	17.156	9.4111e-06	5.0264	1.5196e-05
CL 16:1/18:1x2/18:2	BSA > OA; BSA > PA; LPS > OA; LPS > PA	16.885	1.0531e-05	4.9775	1.685e-05
TAG 14:0/18:1/ARA	OA > BSA; PA > BSA; OA > LPS; PA > LPS	16.836	1.075e-05	4.9686	1.6893e-05
TAG 16:0/16:1/ARA	OA > BSA; PA > BSA; OA > LPS; PA > LPS	16.836	1.075e-05	4.9686	1.6893e-05
PC 18:0/18:1	LPS > BSA; BSA > OA; BSA > PA; LPS > OA; LPS > PA	16.59	1.1919e-05	4.9238	1.8564e-05
PE 18:0/18:1	LPS > BSA; LPS > OA; LPS > PA	16.079	1.4825e-05	4.829	2.2887e-05
PG 18:1/18:1	BSA > LPS; BSA > PA; OA > LPS; OA > PA	15.257	2.1272e-05	4.6722	3.2556e-05
TAG 171/18:1x2	OA > BSA; OA > LPS; OA > PA	15.2	2.182e-05	4.6611	3.3106e-05
TAG 16:1x2/18:1	BSA > LPS; OA > BSA; PA > BSA; OA > LPS; PA > LPS	14.918	2.4786e-05	4.6058	3.7285e-05
pPE p16:0/20:1	OA > BSA; OA > LPS; LPS > PA; OA > PA	13.097	5.8749e-05	4.231	8.7625e-05
pPE p17/18:1	LPS > BSA; LPS > OA; LPS > PA	12.96	6.2886e-05	4.2014	9.3008e-05
PDME 18:0/18:1	LPS > BSA; BSA > OA; BSA > PA; LPS > OA; LPS > PA	12.86	6.6114e-05	4.1797	9.6968e-05
PI 18:0/18:1	LPS > BSA; OA > BSA; LPS > OA; LPS > PA	12.725	7.0761e-05	4.1502	0.00010285
PC 16:0/DPA	BSA > PA; OA > LPS; LPS > PA; OA > PA	12.693	7.1881e-05	4.1434	0.00010285
PC 18:1/ARA	BSA > PA; OA > LPS; LPS > PA; OA > PA	12.693	7.1881e-05	4.1434	0.00010285
TAG 16:0x2/18:1	PA > BSA; LPS > OA; PA > LPS; PA > OA	12.613	7.4863e-05	4.1257	0.00010626
PG 18:1/DPA	BSA > LPS; BSA > PA; OA > LPS; LPS > PA; OA > PA	12.072	9.8861e-05	4.005	0.0001392
TAG 14:0/16:1/18:1	PA > BSA; OA > LPS; PA > LPS; PA > OA	11.716	0.00011921	3.9237	0.00016521
TAG 16:0/16:1x2	PA > BSA; OA > LPS; PA > LPS; PA > OA	11.716	0.00011921	3.9237	0.00016521
PG 18:1/DHA	BSA > PA; OA > LPS; LPS > PA; OA > PA	11.436	0.00013842	3.8588	0.00018987
pPE p18:0:1/DHA	LPS > BSA; OA > BSA; OA > LPS; OA > PA	11.426	0.00013917	3.8565	0.00018987
CL 18:1x3/16:1	BSA > PA; LPS > PA; OA > PA	11.138	0.00016272	3.7886	0.00022029
TAG 16:1x2/ARA	PA > BSA; OA > LPS; PA > LPS	10.964	0.00017903	3.7471	0.00024053
PG 18:1/20:1	BSA > LPS; BSA > OA; BSA > PA; OA > PA	10.924	0.00018311	3.7373	0.00024414
PE 18:1/22:1	OA > BSA; OA > LPS; LPS > PA; OA > PA	10.404	0.00024522	3.6104	0.00032341
pPE p18:0:1/20:3	BSA > OA; LPS > OA; PA > OA	10.396	0.00024624	3.6086	0.00032341
TAG 16:0/18:1/18:3	BSA > OA; PA > BSA; LPS > OA; PA > LPS; PA > OA	10.232	0.0002705	3.5678	0.00035265
PC 16:0/18:1	BSA > OA; LPS > OA; PA > OA	9.9059	0.0003269	3.4856	0.00042305
TAG 14:0/16:0/18:1	PA > BSA; PA > LPS; PA > OA	9.7627	0.00035564	3.449	0.00045357
TAG 16:0x2/16:1	PA > BSA; PA > LPS; PA > OA	9.7627	0.00035564	3.449	0.00045357
PDME 16:0/18:1	BSA > OA; PA > LPS; PA > OA	9.5002	0.00041579	3.3811	0.00052647
PC 16:1/18:1	BSA > LPS; BSA > OA; PA > LPS; PA > OA	9.1187	0.00052409	3.2806	0.00065886
pPE p18:0/20:3	LPS > BSA; LPS > OA; LPS > PA	8.7168	0.00067272	3.1722	0.00083971
TAG 16:0/16:1/18:4	PA > BSA; OA > LPS; PA > LPS; PA > OA	8.6661	0.00069455	3.1583	0.00086085
CL 16:1/18:1x2/ARA	BSA > PA; LPS > PA; OA > PA	8.3821	0.0008321	3.0798	0.0010241
PI 18:0/ARA	OA > BSA; OA > LPS; PA > LPS	8.1495	0.00096718	3.0145	0.0011821
PE 18:1/18:1	OA > BSA; OA > LPS; OA > PA	8.1347	0.00097655	3.0103	0.0011853
Q-9	BSA > LPS; OA > LPS; PA > LPS	8.0794	0.0010125	2.9946	0.0012205
pPE p18:0:1/20:1	OA > BSA; OA > LPS; LPS > PA; OA > PA	7.7725	0.0012401	2.9065	0.0014848
TAG 16:0/18:1/ARA	OA > BSA; PA > BSA; OA > LPS; PA > LPS	7.411	0.0015831	2.8005	0.0018826
PDME 16:1/18:1	BSA > LPS; BSA > OA; PA > LPS; PA > OA	7.3494	0.0016513	2.7822	0.0019505
PE 17:0/18:1	LPS > BSA; LPS > OA; LPS > PA	7.0571	0.0020219	2.6942	0.0023724
oPE o18:0/18:1	LPS > BSA; LPS > OA; LPS > PA	6.8944	0.0022672	2.6445	0.0026425
pPE p18:0:1/22:1	BSA > PA; LPS > PA; OA > PA	6.8672	0.0023112	2.6362	0.0026762
PC 16:1/18:0	BSA > LPS; PA > LPS; PA > OA	6.8396	0.002357	2.6276	0.0026983
TAG 16:0/18:0/18:1	PA > BSA; LPS > OA; PA > OA	6.8372	0.002361	2.6269	0.0026983
ADG p18:0/16:0/18:1	OA > BSA; OA > LPS; PA > LPS	6.8145	0.0023993	2.6199	0.0027244
SM d18:0/16:0	LPS > BSA; PA > BSA; LPS > OA; PA > OA	6.248	0.0036187	2.4414	0.0040826
pPC p18:0/16:0	BSA > PA; LPS > PA; OA > PA	6.1503	0.003891	2.4099	0.0043619
Q10	OA > LPS; PA > LPS	6.1176	0.0039871	2.3993	0.0044413
TAG 14:0/16:0/ARA	PA > BSA; PA > LPS; PA > OA	5.9969	0.0043649	2.36	0.0048315
TAG 16:0x3	LPS > BSA; PA > BSA; LPS > OA; PA > OA	5.8629	0.004831	2.316	0.0053141
PC 18:1/18:2	BSA > LPS; BSA > PA; OA > LPS; OA > PA	5.755	0.0052454	2.2802	0.0057341
PE 18:1/20:2	LPS > BSA; LPS > OA; PA > OA	5.7323	0.0053379	2.2726	0.0057992
oPC o16:0/18:1	BSA > PA; LPS > PA; OA > PA	5.6704	0.005598	2.252	0.0060445
pPC p18:0/16:1	BSA > LPS; BSA > PA; OA > LPS; OA > PA	4.81	0.011106	1.9544	0.011919
pPE p16:0/DPA	LPS > BSA; OA > BSA; PA > BSA	4.2181	0.018271	1.7382	0.019371
pPE p18:0:1/ARA	LPS > BSA; OA > BSA; PA > BSA	4.2181	0.018271	1.7382	0.019371
oPC o16:0/16:1	BSA > LPS; OA > LPS; PA > LPS	4.1659	0.019112	1.7187	0.020141
pPE p18:1/22:4	LPS > BSA; OA > BSA	4.1586	0.019232	1.716	0.020148
PE 18:1/ARA	LPS > BSA; LPS > OA; LPS > PA	3.986	0.022349	1.6507	0.023275
Cer d18:0/16:0	LPS > BSA; OA > BSA; PA > BSA	3.8165	0.025953	1.5858	0.026869
TAG 16:0/18:0/ARA	PA > BSA; LPS > OA; PA > OA	3.7762	0.0269	1.5702	0.027687
TAG 16:0x2/18:0	LPS > BSA; LPS > OA; PA > OA	3.5558	0.032789	1.4843	0.033552
